# Supplementary material for: New Taxonomic Arrangement of Dicranella s.l. and Aongstroemia s.l. (Dicranidae, Bryophyta)
Source: Plants (Basel). 2023 Mar 17;12(6):1360. doi: 10.3390/plants12061360 (PMC10052081; doi:10.3390/plants12061360)
Supplement: Supplementary file 1 [file plants-12-01360-s001.zip]

Archive with 3 entries (3 files):
- Fig. S1.tif
- Fig.S2.tif
- File S1.xlsx
