# Supplementary material for: New Taxonomic Arrangement of Dicranella s.l. and Aongstroemia s.l. (Dicranidae, Bryophyta)
Source: Plants (Basel). 2023 Mar 17;12(6):1360. doi: 10.3390/plants12061360 (PMC10052081; doi:10.3390/plants12061360)
Supplement: Supplementary file 1 [file plants-12-01360-s001.zip › File S1.xlsx]

## Sheet: appendix
isolate	organism	country	specimen voucher	trnL-trnF	rps4-trnL	trnS-rps4	trnK	Nad5
PSD	Pseudoditrichum mirabile	Russia: Taimyr Eriechka River upper course	Fedosov 13-3-1028 MW	OQ199090	OQ199090	OQ199090	OQ199854	KR026964
Fx2975	Flexitrichum flexicaule	Czech Republic: Vápenná	Kučera 19465 (CBFS)	OQ094918	OQ094918	OQ094918	OQ094950	OQ094881
Fx2978	Flexitrichum gracile	Czech Republic: Horní Albeřice	Kučera 22345 (CBFS)	OQ094919	OQ094919	OQ094919	-	-
N/A &	Drummondia prorepens		Allen 6192	JQ690728	JQ690728	-	-	-
MS1011 &	Drummondia prorepens			-	-	KX580512	-	-
B137 &	Drummondia prorepens			-	-	-	LN828317	-
N/A	Drummondia prorepens		Quandt B137b	-	-	-	-	EU095282
OK757	Scouleria pulcherrima	Russia: Irkutsk Province	Mamontov LE321	KX446936	-	KX369282	OQ199855	KX369284
Hl1219	Hymenoloma crispulum	Austria: Tyrol, Mt Hoher Riffler	Kučera 18871 (CBFS)	OQ094921	OQ094921	OQ094921	OQ094952	OQ094883
Bx2964	Bryoxiphium japonicum	Russia: Primorsky Territory, Mt Pidan	Kučera 21746 (CBFS)	OQ094895	OQ094895	OQ094895	OQ094934	OQ094864
Dl2913	Dicranella staphylina	Czech Republic: Kaplice, Střítež, Malý Chuchelec	Kučera 22785 (CBFS)	OQ094911	OQ094911	OQ094911	OQ094943	OQ094874
TJH05	Dicranella staphylina	Netherlands	Aptroot 69818 (L)	MN178095	-	MN187514	-	MN178020
TJH27	Dicranella staphylina	Netherlands	Siebel 2013.451 (L)	MN178096	-	MN187515	-	MN178021
FDt107	Dicranella staphylina	Russia: Krasnoyarsk Territory, Putorana Plateau	MW9117945	OQ199091	-	OQ199091	OQ199856	OQ199058
FDt116	Dicranella staphylina	Russia: Krasnoyarsk Territory, Putorana Plateau	MW9117878	OQ199092	-	OQ199092	-	-
BF59	Dicranella staphylina	Russia: Yakutia	MHA9049571	OQ199093	-	OQ199093	-	OQ199059
BF63	Dicranella staphylina	Russia: Khabarovsk Territory, Badzhal	Pisarenko, NSK (as D. humilis), dupl. MW	OQ199094	-	OQ199094	-	OQ199060
BF64	Dicranella staphylina	Russia: Khabarovsk Territory, Badzhal	Fedosov, MW9130183	OQ199095	-	OQ199095	-	OQ199061
Ar2959	Archidium alternifolium	Czech Republic: Zvůle	Kučera 23203 (CBFS)	OQ094892	OQ094892	OQ094892	OQ094931	OQ094861
Lm2476 &	Leucobryum glaucum	Czech Republic: Žofinka reserve	Kučera 23239 (CBFS)	OP081669	-	-	-	-
B966 &	Leucobryum glaucum		M. Krug, B966	-	-	-	LN828327	-
N/A	Leucobryum glaucum		Muhle 281097-6 (ULM)	-	-	-	-	AJ291560
MDP336 &	Brothera leana		Long DG 21998 April 19 1992 (DUKE)	-	-	AY908129	-	AY908911
N/A &	Brothera leana		HIRO120176	-	-	-	AB742510	-
CB52	Brothera leana	China		FJ572426	-	-	-	-
Sa2977	Saelania glaucescens	Czech Republic: Krkonoše Mts. Čertova zahrádka	Kučera 23757 (CBFS)	OQ094925	OQ094925	OQ094925	OQ094955	OQ094886
BG577 &	Ptychomitrium gardneri		Ireland 7038 (PMAE)	-	-	AY908616	-	AY908951
N/A &	Ptychomitrium gardneri			AF023719	-	-	-	-
N/A &	Ptychomitrium gardneri			-	EU246894	-	-	-
MO5135689	Ptychomitrium gardneri		MO5135689	-	-	-	KX024249	-
Bd2962	Brachydontium trichodes	Czech Republic: Krkonoše Mts. Čertova louka	Kučera 23844 (CBFS)	OQ094894	OQ094894	OQ094894	OQ094933	OQ094863
Gr3041	Grimmia pulvinata	Czech Republic: Rašovické skály	Kučera 20140 (CBFS)	OQ094920	OQ094920	OQ094920	OQ094951	OQ094882
N/A &	Racomitrium lanuginosum		KRAM B 43266	MN239148	-	MN239160	-	-
N/A &	Racomitrium lanuginosum		Jorgensen et al. 1589 (MA)	-	HE586592	-	HE588126	-
N/A	Racomitrium lanuginosum		Muhle 070997-10 (ULM)	-	-	-	-	EU095285
Bl2960	Blindia acuta	Czech Republic: Krkonoše Mts. Čertova zahrádka	Kučera 23747 (CBFS)	OQ094893	OQ094893	OQ094893	OQ094932	OQ094862
RF55	Dicranella subulata	Russia: East Siberian North	MW9007554	MN178097	-	MN187516	-	MN178022
TJH08	Dicranella subulata	Italy	Siebel 2015.313 (L)	MN178098	-	MN187517	-	MN178023
TJH19	Dicranella subulata	Norway	Siebel 2014.610 (L)	MN178099	-	MN187518	-	MN178024
TJH34	Dicranella subulata	Italy	Siebel 2015.357 (L)	MN178100	-	MN187519	-	MN178025
Dl2969	Dicranella subulata	Czech Republic: Krkonoše Mts., Rudný potok	Kučera 23770 (CBFS)	OQ094912	OQ094912	OQ094912	OQ094944	OQ094875
RF45	Dicranella crispa	Russia: East Siberian North	MW9007542	MN178069	-	MN187488	-	MN177999
TJH01	Dicranella crispa	Norway	Siebel 2014.765 (L)	MN178070	-	MN187489	-	MN178000
Dl2966	Dicranella crispa	Sweden: Lule Lappmark, Kamajokk	Kučera 19719 (CBFS)	OQ094897	OQ094897	OQ094897	OQ094936	OQ094866
FDt115	Dicranella humilis	Czech Republic: Rýmařov	Koval s.n. (CBFS:14897)	OQ199096	-	OQ199096	-	-
BF71	Dicranella humilis	Russia: Leningrad Prov	LE	OQ199097	-	OQ199097	-	OQ199062
FDt119	Dicranella cf. rufescens	Russia: Sakhalin	op03352 (MHA)	OQ199098	-	OQ199098	-	OQ199063
RF63	Dicranella cf. rufescens	Russia: Ural Mts.	MW9030966	MN178088	-	MN187507	-	MN178014
RF62	Dicranella rufescens	Russia: West Siberia	MW9030986	MN178087	-	MN187506	-	MN178013
BCNL2	Dicranella rufescens	Netherlands	Smulders 08151 (L0872909)	MN178086	-	MN187505	-	MN178012
BCNL1	Dicranella rufescens	Netherlands	Pellicaan s.n. (L0873203)	MN178085	-	MN187504	-	-
Dl2967	Dicranella rufescens	Czech Republic: Šumava Mts., Nová Pec, Říjiště	Kučera 23913 (CBFS)	OQ094908	OQ094908	OQ094908	OQ094941	OQ094872
RF84	Amphidium lapponicum	Russia: Kola Peninsula	MW9078004	MN092374	-	MN092437	OQ199857	MN092571
49156	Amphidium sp.		49156	MW429503	MW429503	MW429503	MW429503	-
Sc2980	Schistostega pennata	Czech Republic: Krkonoše Mts. Čistá valley	Kučera 21209 (CBFS)	OQ094926	OQ094926	OQ094926	OQ094956	OQ094887
Dw2974	Dicranoweisia cirrata	Czech Republic: Řevničov	Kučera 23389 (CBFS)	OQ094914	OQ094914	OQ094914	OQ094946	OQ094877
Ki1562	Kiaeria starkei	Czech Republic: Krkonoše Mts. Studniční hora	Kučera 19081 (CBFS)	OQ094922	OQ094922	OQ094922	OQ094953	OQ094884
Tn2981	Trematodon ambiguus	Norway: Nordland, Rana, Svartisvatnet	Kučera 6965 (CBFS)	OQ094927	OQ094927	OQ094927	OQ094957	OQ094888
Rf2976	Rhamphidium purpuratum	Greece: Crete, Chania	Blockeel 40/147 (CBFS)	OQ094924	OQ094924	-	-	-
MBS135	Rhamphidium purpuratum	Portugal, Azores	Stech 08-392 (L)	MN178117	-	MN187538	-	MN178044
MDP238	Rhamphidium dicranoides		Ramirez B.R. et al 8.339A Aug 23 1995 (MO)	-	-	AY908089	-	AY908867
N/A	Symblepharis krausei		Larrain 42471 (CONC)	MN718488	-	MN718549	-	MN718519
BF74	Dicranella vaginata	Chile	Ignatov & Ignatova 2019 (MW)	OQ199099	-	OQ199099	-	OQ199064
FDt194	Dicranella vaginata	Chile	Larraín 41567 (MW)	OQ199100	OQ199100	OQ199100	-	OQ199065
FDt195	Dicranella vaginata	Chile	Larraín 39297 (MW)	OQ199101	OQ199101	OQ199101	-	OQ199066
Td2932	Trichodon cylindricus	Czech Republic: Krkonoše Mts., Mt. Kotel	Kučera 22223 (CBFS)	OQ094928	OQ094928	OQ094928	-	OQ094889
B894	Trichodon cylindricus		M. Krug	-	-	-	LN828325	-
BR_13622234 &	Ceratodon purpureus	France	BR 5040136222346 Bamps P.4685	MN552345	-	-	-	-
MSCp &	Ceratodon purpureus			-	-	KX580500	-	AY908862
B893	Ceratodon purpureus			-	-	-	LN828324	-
N/A	Ditrichum rhynchostegium		Y. Inoue 5462 (HIRO)	LC716918	LC716918	LC716918	LC716918	LC716919
N/A	Scopelophila cataractae		Y. Inoue 4216 (HIRO)	LC634773	LC634773	LC634773	LC634773	LC634774
N/A	Pseudocrossidium replicatum		coll. Miguel Angel Villalobos	NC_056241	NC_056241	NC_056241	NC_056241	MT310681
G2480	Gymnostomum calcareum	Greece: Central Macedonia, Litochoro, Enipeas valley	Kučera 19624 (CBFS)	OQ199102	OQ199102	OQ199102	OQ199858	OQ199067
KBDI00015	Fissidens nobilis			NC_044155	NC_044155	NC_044155	NC_044155	-
Fi3037	Fissidens bryoides	Czech Republic: Bítov	Kučera 24319 (CBFS)	OQ094917	OQ094917	OQ094917	OQ094949	OQ094880
N/A	Chorisodontium aciphyllum			MW355440	MW355440	MW355440	MW355440	NC_050308
Di3039	Dicranum scoparium	Czech Republic: Krkonoše Mts. Kotelský potok	Kučera 21176 (CBFS)	OQ094915	OQ094915	OQ094915	OQ094947	OQ094878
FDt148	Chrysoblastella chilensis	Chile: Valdivia	MW9113147	OQ199103	-	OQ199103	OQ199859	-
MSCc	Chrysoblastella chilensis			AF135097	-	KX580501	-	KX580439
MBS148	Bryowijkia madagassa	Madagascar	Magill & al. 9975 (L)	MN178055	-	MN187476	-	-
B14	Bryowijkia ambigua		Ellis 901 (BM)	-	-	AY908100	-	AY908873
MDP492	Eccremidium floridanum		Allen 7505 (DUKE)	-	-	AY908098	-	AY908872
MDP68	Cladophascum gymnomitrioides		Perold 2475 (MO)	-	-	AY908097	-	AY908871
Ao2890	Aongstroemia filiformis	Madagascar: Vakona Reserve	Brinda 12381 (CBFS)	OQ094890	OQ094890	OQ094890	OQ094929	OQ094859
MBS157	Aongstroemia filiformis	Reunion	Schäfer-Verwimp & Verwimp s.n. (MA)	MN178046	-	-	-	-
N/A	Aongstroemia filiformis		Allen 6403 (DUKE)	-	-	AY908094	-	AY908869
RF74	Aongstroemia filiformis	Colombia	MA-Musci-29275 (duplicate in LE)	MN178047	-	MN187469	-	-
FDt39	Microcampylopus sp.	Australia: New South Wales	Streimann 63666 (as Ditrichum difficile ) (LE)	OQ199104	-	OQ199104	-	OQ199068
MSMl2	Microcampylopus laevigatus	Reunion	Greven & Khoeblal 4000/12 (L)	MN178115	-	MN187535	-	MN178041
MSMf	Leptotrichella flaccidula		Schultze-Motel 3209 (B)	-	-	KX580520	-	KX580400
Dl2915	Dicranella polii	Madagascar: Vakona Reserve	Brinda 12371 (CBFS)	OQ094907	OQ094907	OQ094907	OQ094940	OQ094871
FDt33	Garckea flexuosa	Australia: Melville Island	Streimann 42410 (LE)	-	-	OQ199105	-	-
MDP124	Garckea phascoides		Magill & Pocs 11583 (MO)	-	-	AY908096	-	AY908870
MS1031	Microcampylopus sp.	Salvador	Bacaro s.n. (ITIC, dupl. in L)	MN178114	-	MN187533	-	MN178039
MBS48	Campylopodium medium	Lesser Sunda Islands	Schmutz 6706 (L)	MN178056	-	MN187477	-	-
MSMk	Microcampylopus khasianus			-	-	KX580527	-	KX580412
Mc2036	Microcampylopus khasianus	Cameroon: Mt Cameroon	Dančák et al. (CBFS22732)	OQ094923	OQ094923	OQ094923	OQ094954	OQ094885
MSMcu	Microcampylopus curvisetus	Venezuela	Schäfer-Verwimp & Verwimp 12351 (L)	-	-	MN187534	-	MN178040
FDt5	Dicranella cerviculata	Russia: Kamchatka Peninsula	MW9030767	MN178063	-	MN187483	-	MN177995
FDt6	Dicranella cerviculata	Russia: North Siberia	MW9036970	MN178064	-	MN187484	-	MN177996
TJH07	Dicranella cerviculata	Netherlands	Aptroot 69861 (L)	MN178066	-	MN187486	-	-
RF61	Dicranella cerviculata	Russia: Far East	MW 9030770	MN178065	-	MN187485	-	MN177997
RF49	Dicranella heteromalla	Russia: Vladimir Province	MW9030717	OQ199106	-	OQ199106	-	OQ199069
RF47	Dicranella heteromalla	Russia: Vladimir Province	MW9030879	MN178079	-	MN187498	-	MN178007
FDt35	Dicranella heteromalla	Russia: Primorsky Territory	MHA9109527 (as Ditrichum macrorrhynchum)	OQ199107	-	OQ199107	-	OQ199070
Dl2536	Dicranella heteromalla	Russia: Primorsky Territory, Chandolaz	Kučera 21639 (CBFS)	-	OQ094903	OQ094903	-	-
BG1366	Dicranella heteromalla		Goffinet 8162 (CONN)	-	-	AY908099	-	AY908938
FDT128	Dicranella heteromalla	Chile	Larraín 39274 (MW)	OQ199108	-	OQ199108	-	-
TJH28	Dicranella heteromalla	Netherlands	Buter s.n. (L0873082)	MN178081	-	MN187500	-	MN178009
TJH12	Dicranella heteromalla	Netherlands	Zwarts s.n. (L0873198)	MN178080	-	MN187499	-	MN178008
SF109	Dicranella heteromalla	Chile: Falklands	Larraín 39210 (MW)	OQ199109	-	OQ199109	-	-
RF46	Dicranella heteromalla	Norway	MW 9030851	MN178078	-	MN187497	-	-
Dl2601	Dicranella heteromalla	Czech Republic: Krkonoše Mts. Hrazený důl	Kučera 23556 (CBFS)	OQ094904	OQ094904	OQ094904	OQ094938	OQ094869
Dl2995	Dicranella curvipes	Russia: Irkutskaya Province, Snezhnaya River	Kučera 20616 (CBFS)	OQ094898	OQ094898	OQ094898	-	-
Dl3047	Dicranella curvipes	Russia: Primorsky Territory, Mt Pidan	Kučera 21778 (CBFS)	OQ094899	OQ094899	OQ094899	-	-
Dl3049	Dicranella curvipes	Russia: Primorsky Territory, Elomovsky Klyuch	Kučera 21379 (CBFS)	OQ094900	OQ094900	OQ094900	-	-
RF58	Dicranella cf. curvipes	Russia: Far East	MW9030958	MN178071	-	MN187490	-	MN178001
RF59	Dicranella cf. curvipes	Russia: Far East	MW9030952	MN178072	-	MN187491	-	MN178002
RF60	Dicranella curvipes	Russia: Far East	MW9030946	MN178073	-	MN187492	-	-
CF1_1	Dicranella thermalis	Russia: Iturup Island	MW9090383	OQ199110	-	OQ199110	-	OQ199071
CF1_2	Dicranella thermalis	Russia: Iturup Island	MW9073557	OQ199111	-	OQ199111	-	OQ199072
Dl3061	Dicranella pacifica	Canada: British Columbia, Kaien Island	Schofield & Sharp 25837 (CAS)	-	OQ094905	OQ094905	-	-
Dl3062	Dicranella pacifica	Canada: British Columbia, Moresby Island	Schofield & Sharp 25944 (CAS)	OQ094906	OQ094906	OQ094906	OQ094939	OQ094870
TJH02	Dicranella howei	Netherlands	Siebel 2014.155	MN178082	-	MN187501	-	MN178010
TJH06	Dicranella howei	France	Bijlsma 12266 (L)	MN178083	-	MN187502	-	-
TJH30	Dicranella howei	Greece	Nieuwkoop 2015559 (L0255415)	MN178084	-	MN187503	-	MN178011
BF45	Dicranella varia	Russia: Ingushetia	MW9090785	OQ199112	-	OQ199112	-	OQ199073
RF56	Dicranella varia	Belarus	MW9031125	MN178102	-	MN187521	-	MN178027
TJH29	Dicranella varia	Netherlands	Siebel 2015.531 (L)	MN178103	-	MN187522	-	MN178028
TJH36	Dicranella varia	Belgium	Siebel 2015.440 (L)	MN178104	-	MN187523	-	MN178029
BF48	Dicranella varia	Finland	MW9078071	OQ199113	-	OQ199113	-	OQ199074
BF56	Dicranella varia	Russia: Pskov Province	MHA9049664	OQ199114	-	OQ199114	-	OQ199075
BF57	Dicranella varia	Russia: Altai	MHA9049545	OQ199115	-	OQ199115	-	OQ199076
BF60	Dicranella varia	Russia: Sakhalin Island	MHA9049544	OQ199116	-	OQ199116	-	OQ199077
BF53	Dicranella varia	Russia: Krasnoyarsk Terr. Putorana Plateau	MW9007559	OQ199117	-	OQ199117	-	OQ199078
Dl2971	Dicranella varia	Czech Republic: Dolní Červená Voda	Kučera 23946 (CBFS)	OQ094913	OQ094913	OQ094913	OQ094945	OQ094876
RF42	Dicranella obtusifolia	Russia: Krasnoyarsk Terr. Anabar Plateau	MW9031184	MN178101	-	MN187520	-	MN178026
BF54	Dicranella obtusifolia	Russia: Krasnoyarsk Terr. Taimyr, Ary-Mas	MW9031190	OQ199118	-	OQ199118	-	OQ199079
BF58	Dicranella obtusifolia	Russia: Yakutia	MHA9049564	OQ199119	-	OQ199119	-	OQ199080
BF46	Dicranella obtusifolia	Russia: Krasnoyarsk Terr. Taimyr, Dickson	MW9114171	OQ199120	-	OQ199120	-	OQ199081
FDt122	Protoaongstroemia sachalinensis	Russia: Sakhalin Island	op03352 MHA (admixture)	OQ199121	-	OQ199121	OQ199860	OQ199082
DF10	Diobelonella palustris	Russia: Iturup Island Parusnaya Bay	MW9007534	OQ199122	-	OQ199122	-	OQ199083
Db2945	Diobelonella palustris	Czech Republic: Krkonoše Mts. Velka Kotelní jáma	Kučera 22284 (CBFS)	OQ094916	OQ094916	OQ094916	OQ094948	OQ094879
Dc2941	Dichodontium pellucidum	Czech Republic: Jablonec nad Jizerou, Hradsko	Kučera 15658 (CBFS)	OQ094896	OQ094896	OQ094896	OQ094935	OQ094865
Dc2973	Dichodontium flavescens	United Kingdom: Scotland, vc89, Pitlochry	Kučera 10090 (CBFS)	-	OQ199123	OQ199123	-	-
BF70	Dichodontium cf. flavescens	Russia: Shikotan Island	Fedosov 2021 MW	OQ199124	-	OQ199124	-	OQ199084
IPG1	Dichodontium flavescens	Luxembourg	Siebel 2012.223 (L)	MN178059	-	MN187479	-	-
BF9	Neodicranella hamulosa	Portugal	Porley 17.V.2020 (dupla in MW)	MW798729	-	MW798725	OQ199861	MW798721
BF10	Neodicranella hamulosa	Portugal	Porley 20.I.2019 (dupla in MW)	-	-	MW798726	-	MW798722
BF11	Neodicranella hamulosa	Portugal	Porley 30.I.2017 (dupla in MW)	MW798730	-	MW798727	-	MW798723
Ao2924	Aongstroemia longipes	Austria: Carinthia, Sandersee	Kučera 12803 (CBFS)	OQ094891	OQ094891	OQ094891	OQ094930	OQ094860
MBS154	Aongstroemia longipes	Norway	Brand s.n. (herb. H.J. During)	MN178048	-	MN187470	-	MN177982
RF43	Aongstroemia longipes	Russia: North Siberia	MW9002156	MN178050	-	MN187471	-	MN177984
Dl2912	Dicranella grevilleana	Norway: Troms og Finnmark, Målselv, Návsti	Kučera 15895 (CBFS)	OQ094901	OQ094901	OQ094901	OQ094937	OQ094867
Dl2916	Dicranella grevilleana	Austria: Carinthia, Sandersee	Kučera 12802 (CBFS)	OQ094902	OQ094902	OQ094902	-	OQ094868
RF54	Dicranella grevilleana	Russia: Yakutia	MW9074884	MN178076	-	MN187495	-	MN178005
RF38	Dicranella grevilleana	Russia: Far East, Sakhalin Island	MW9030841	MN178074	-	MN187493	-	MN178003
RF39	Dicranella grevilleana	Russia: North Siberia	MW9030839	MN178075	-	MN187494	-	MN178004
TJH25MBS150	Dicranella grevilleana	Norway	Siebel 2012.291 (L)	MN178077	-	MN187496	-	MN178006
Dl2923	Dicranella schreberiana	Czech Republic: Horní Albeřice	Kučera 22365 (CBFS)	OQ094909	OQ094909	OQ094909	OQ094942	OQ094873
Dl2926	Dicranella schreberiana	Greece: Epirus, Ioannina, Pades	Kučera 19559 (CBFS)	OQ094910	OQ094910	OQ094910	-	-
RF40	Dicranella cf. schreberiana	Russia: Murmansk Province	M-M-1569 (MW)	MW881239	-	MW881242	-	OQ199085
RF41	Dicranella cf. schreberiana	Russia: Altai Mts.	MW9031017	MN178090	-	MN187509	-	MN178016
FDt150	Dicranella schreberiana	Russia: Moscow	MW9111436	OQ199126	-	OQ199126	-	OQ199087
TJH17	Dicranella schreberiana	Netherlands	Aptroot 69819 (L)	MN178089	-	MN187508	-	MN178015
TJH16	Dicranella schreberiana var. robusta	Netherlands	Nieuwkoop 2012060 (L)	MN178091	-	MN187510	-	MN178017
TJH23	Dicranella schreberiana var. robusta	Norway	Siebel 2014.732 (L)	MN178092	-	MN187511	-	MN178018
TJH35	Dicranella schreberiana var. robusta	Netherlands	Siebel 2015.561 (L)	MN178094	-	MN187513	-	MN178019
FDt151	Dicranella schreberiana var. robusta	Russia: Moscow Province	MW9031001	OQ199125	-	OQ199125	-	OQ199086
MDP300	Hygrodicranum bolivianum		Buck, 39497 (DUKE)	-	-	AY908115	-	AY908904
IPG20	Hygrodicranum herrerae	Chile	Stech 15-028 (L)	MN178113	-	MN187531	-	MN178037
MDP488	Polymerodon andinus		M. Lewis 87608 (DUKE)	-	-	AY908166	-	AY908903
RF66	Dicranella hookeri		Greene 2988 (LE)	MW881240	-	MW881243	-	-
RF65	Dicranella hookeri	Chile	Greene 1265 (LE)	-	-	OQ199127	-	-
FDt198	Dicranella hookeri	Chile	Larraín 38481 (MW)	OQ199128	-	OQ199128	-	OQ199088
TJH13	Dicranella campylophylla	Chile	Stech 15-006 (L)	MN178062	-	MN187482	-	MN177993
TJH04	Dicranella campylophylla	Chile	Stech 15-007 (L)	MN178061	-	MN187481	-	MN177992
RF67	Dicranella campylophylla		R. Smith 2763 (LE)	MW881241	-	MW881244	-	-
FDt196	Dicranella campylophylla	Chile	Larraín 45977 (MW)	OQ199129	-	OQ199129	-	OQ199089
